# Supplementary material for: Comparison of the Protective Effects of Nebivolol and Metoprolol against LPS-Induced Injury in H9c2 Cardiomyoblasts
Source: Curr Issues Mol Biol. 2023 Nov 20;45(11):9316–27. doi: 10.3390/cimb45110583 (PMC10670410; doi:10.3390/cimb45110583)
Supplement: Supplementary file 1 [file cimb-45-00583-s001.zip]

Archive with 1 entries (1 files):
- cimb-2669729-supplementary.pdf
